# Supplementary material for: Identification of shared molecular mechanisms and diagnostic biomarkers between heart failure and idiopathic pulmonary fibrosis
Source: Heliyon. 2024 Apr 20;10(8):e30086. doi: 10.1016/j.heliyon.2024.e30086 (PMC11063427; doi:10.1016/j.heliyon.2024.e30086)
Supplement: Multimedia component 1 [file mmc1.xlsx]

## Sheet: Sheet 1
Table S1. 63 shared genes.	HF-Red AND HF-turquoise AND IPF-Blue
FKBP5
SOX7
CCND1
IP6K3
EYA4
S100A8
THBS2
SERPINA3
ECM2
TIMP4
TMEM71
FRZB
GPIHBP1
S100A9
FPR1
NAP1L3
PTX3
CLEC4E
S100A12
AOX1
FCER1A
C1QTNF7
RNASE2
THY1
NABP1
PSAT1
LMNB1
TLR1
HS3ST3A1
KIF26B
OLAH
VNN1
PI15
BCL2A1
FPR2
CLEC4D
BCL11B
PRSS2
CCK
NFE2
OLFM4
SERPIND1
GPR84
COL3A1
COL1A1
ASPN
CCDC80
SERPINE2
LTBP2
G0S2
MXRA5
DIO2
SULF1
COL14A1
CTHRC1
ITGBL1
SFRP4
FAP
COMP
IL13RA2
FFAR2
PROK2
CRISP3
